# Supplementary material for: Self-Template Synthesis of Nitrogen-Doped Hollow Carbon Nanospheres with Rational Mesoporosity for Efficient Supercapacitors
Source: Materials (Basel). 2021 Jun 29;14(13):3619. doi: 10.3390/ma14133619 (PMC8269615; doi:10.3390/ma14133619)
Supplement: Supplementary file 1 [file materials-14-03619-s001.zip]

Archive with 1 entries (1 files):
- materials-1235337-supplementary.pdf
